# Supplementary material for: A Model for Selecting Kiwifruit (Actinidia eriantha) Germplasm Resources with Excellent Fruit Quality
Source: Foods. 2024 Dec 12;13(24):4014. doi: 10.3390/foods13244014 (PMC11727286; doi:10.3390/foods13244014)
Supplement: Supplementary file 1 [file foods-13-04014-s001.zip]

Archive with 1 entries (1 files):
- foods-3338129-supplementary.xlsx
