# Supplementary material for: A Model for Selecting Kiwifruit (Actinidia eriantha) Germplasm Resources with Excellent Fruit Quality
Source: Foods. 2024 Dec 12;13(24):4014. doi: 10.3390/foods13244014 (PMC11727286; doi:10.3390/foods13244014)
Supplement: Supplementary file 1 [file foods-13-04014-s001.zip › foods-3338129-supplementary.xlsx]

## Sheet: Sheet1
	Score	Longitudinal diameter	Transverse diameter	Fruit shape index	Fruit weight	Dry matter	Soluble solids	Total soluble sugar	Titratable acid	Solid acid ratio	Sugar acid ratio	L-ascorbic acid	Total phenol	Total flavonoids	Fructose	Glucose	Sucrose	Quinic acid	Malic acid	Citric acid	Oxalic acid	Lactic acid	Fumaric acid
CSA1	-0.19759	38.902	24.797	1.56888	12.7206	15.49	11.1444	28.2806	2.21402	5.03358	12.7734	8.73077	206.804	22.746	19.9296	22.9346	2.79501	6.6188	3.91627	5.02183	0.409357	2.61208	4.95402
CSA100	0.348784	39.639	25.11	1.58135	13.163	16.0554	11.2429	26.0789	1.52005	7.39636	30.7156	9.18054	201.282	27.7357	10.8325	11.8833	2.30008	4.42553	2.32673	7.20522	0.917496	1.46638	6.13037
CSA101	-0.142627	31.142	22.588	1.37998	8.079	14.7687	10.8857	26.3196	1.5469	7.0371	16.8588	10.9675	258.999	33.7503	12.9071	11.4389	1.29702	4.58621	3.17504	4.31762	0.697603	2.17837	4.61307
CSA102	-0.4077	37.9375	23.93	1.5861	12.1375	19.9528	15.775	44.6661	2.43771	6.47124	10.7969	12.7145	202.336	32.2846	23.8009	22.554	6.3346	10.4068	10.3335	5.33794	0.976483	3.49102	7.12551
CSA103	-0.251257	42.5557	26.6829	1.59439	16.2143	15.4061	11.1571	23.2586	1.80462	6.18254	24.751	6.48846	151.116	24.8445	16.5668	16.247	5.55729	9.0179	8.05165	9.13639	0.63404	5.01405	12.2606
CSA104	-0.342383	41.4367	23.6	1.75591	13	15.295	12.025	19.6069	2.28607	5.26011	10.174	15.4265	239.899	40.3488	11.1321	10.0921	1.91489	9.8105	7.35698	1.35377	1.43703	5.28295	9.13131
CSA105	-0.36651	29.6233	20.5667	1.44038	6.55	18.6638	16.1333	72.1206	2.22194	7.26093	8.82422	19.9946	271.93	30.0911	26.4398	28.3261	6.93929	6.57078	6.32001	8.71623	0.95896	0.792384	9.87168
CSA107	-0.133125	33.8817	25.24	1.34334	11.8417	18.83	14.2667	45.9576	2.45121	5.82026	29.4225	7.86305	212.699	26.0371	22.1348	21.0266	6.67915	4.94279	4.49589	7.70325	0.585267	0.649499	9.0365
CSA108	-0.329571	37.698	25.786	1.464	13.896	19.5832	14.6556	49.6289	2.58591	5.66747	17.7723	13.4547	184.525	19.3158	27.4828	28.5381	9.33828	8.68867	6.23958	13.823	0.959153	1.15519	10.4144
CSA109	-0.438633	33.552	22.237	1.50265	10.132	16.9017	9.6	58.9996	2.77892	3.45458	17.8591	18.494	316.15	33.6372	8.94681	8.54551	1.27932	7.28203	6.37552	7.7764	1.2143	2.72943	8.30124
CSA11	1.11413	53.7825	25.025	2.15069	16.9425	16.3509	13.675	39.6652	1.22004	11.2086	32.5114	6.04492	214.763	12.6416	15.4348	15.4526	4.97047	4.92687	3.35695	3.8831	0.595174	2.2296	4.86408
CSA110	0.544353	52.093	21.427	2.43536	13.985	19.8974	18.2667	16.6798	1.93557	9.43734	30.4817	6.09466	140.181	18.0959	22.0106	21.7234	8.87815	7.46083	4.28481	6.98507	0.578141	6.48526	6.38187
CSA111	-0.386538	35.45	32.1233	1.10386	19.29	17.338	13.4333	42.3079	2.4714	5.43552	6.74915	1.11142	163.504	22.1482	23.9185	24.2247	3.63167	4.68555	5.16796	6.89747	1.29672	1.00473	7.37903
CSA112	0.0437842	37.291	32.484	1.15282	19.417	15.5313	12.1	40.6787	1.71551	7.0533	24.662	4.85393	171.446	20.0144	26.9489	24.9752	2.61918	5.99361	5.4325	3.90195	1.38148	1.16309	7.78962
CSA113	-0.208247	26.58	24.56	1.08	9.68	18.21	14.86	54.56	2.45	6.06531	22.2694	4.86	143.508	8.21	12.58	11.56	0.98	2.34	2.48	3.12	0.75	0.67	3.76
CSA115	0.249419	40.0333	21.8589	1.83414	11.0967	19.7294	12.55	32.8024	2.19307	5.72256	18.5487	13.3154	303.898	79.1315	12.3218	13.3601	2.58482	4.90942	2.65357	5.33086	0.837305	0.809076	5.27493
CSA116	0.508078	40.12	36.25	1.11	29.12	18.13	14.56	54.85	2.35	6.19574	23.3404	4.96	142.505	8.69	15.24	14.19	0.99	3.26	2.12	3.25	0.76	0.86	3.26
CSA118	0.0694849	41.2378	23.2889	1.77213	12.2067	16.8764	13.65	48.2652	2.03787	6.69816	16.0964	8.58165	193.088	19.0666	25.9288	22.6603	3.43916	4.95277	4.69156	7.44143	1.02394	1.68925	6.7635
CSA119	0.34543	41.297	25.02	1.65098	12.561	16.9176	9.9	25.8839	1.46224	6.77044	33.0077	5.74283	242.43	30.2212	10.9232	10.3369	1.10528	3.8173	3.59596	6.02632	0.826225	1.91419	6.30344
CSA12	-0.0221393	38.043	23.5	1.61862	10.627	17.5524	12.04	26.4773	2.13794	5.63159	12.3845	3.78449	216.987	28.8941	17.7604	16.068	4.11731	3.54447	1.81961	4.38025	0.443598	1.5305	2.8945
CSA120	-0.225475	41.414	21.37	1.9437	10.254	15.3107	9.88	17.1522	2.21191	4.46673	11.7021	4.28879	167.857	34.1428	8.01248	6.79379	1.13	6.14172	4.49349	7.92141	0.660974	2.75699	6.72339
CSA121	-0.11324	34.1554	23.3391	1.36075	10.8772	21.1098	16.46	69.9557	1.99125	8.26615	8.61376	5.87782	170.565	25.542	30.2426	29.0732	4.57708	4.71616	4.19206	5.86118	0.851832	1.84207	5.88721
CSA122	0.0482151	42.828	25.095	1.70807	14.1	19.1027	13.1875	36.2421	2.56826	5.13479	27.2385	8.08967	221.879	20.0188	21.3964	20.5631	1.74334	5.94305	3.82077	5.61533	0.975004	2.39321	8.80202
CSA123	0.290062	42.92	27.696	1.55024	17.397	16.5438	11.825	42.3266	1.59868	7.39675	22.6701	3.16666	161.704	14.8534	16.704	14.7444	2.41045	5.77709	3.84982	6.4857	0.726032	2.42465	5.73392
CSA124	-0.0116373	41.6417	25.0883	1.66735	12.9233	15.4416	12.5667	37.3941	1.80295	6.97005	23.4763	5.21571	187.799	34.0684	16.472	14.5743	1.35584	5.82948	4.63111	6.83813	0.84203	5.87282	6.21352
CSA125	-0.00153881	43.002	24.99	1.72261	13.861	19.3909	15.34	42.993	2.54285	6.0326	14.7056	5.50339	301.073	42.4082	18.1089	20.1429	2.89398	5.48854	3.71882	6.48509	0.990821	3.17269	6.39716
CSA126	0.867153	52.08	24.691	2.11442	16.578	18.35	14.6	52.36	2.36	6.18644	22.1864	13.98	181.932	25.12	11.25	10.23	1.23	3.16	2.23	3.42	0.82	0.67	3.46
CSA127	0.343105	42.518	25.406	1.67795	12.404	16.51	13.4	57.46	2.47	5.4251	23.2632	4.56	129.242	6.56	9.89	8.84	1.28	3.48	2.21	1.56	0.81	0.72	3.28
CSA128	-0.00418974	36.248	25.293	1.43668	13.777	16.0597	11.9857	44.9123	2.02372	5.92261	21.2445	5.16184	158.743	22.6428	18.3068	16.3882	1.38088	5.56539	4.53738	5.46833	0.585652	0.945196	4.83517
CSA129	0.326163	45.9462	24.2613	1.89908	16.1762	15.8926	12.9857	45.1332	2.12141	6.12127	21.171	7.55742	178.377	19.8747	18.8794	18.3113	1.14302	4.31078	4.49373	4.78387	0.885145	2.13636	6.71171
CSA13	0.458015	48.562	27.505	1.76888	20.263	15.5088	12.1833	29.2372	1.896	6.42582	15.4205	7.32608	183.628	30.1349	24.8426	23.524	4.62335	4.98614	2.9171	3.45277	0.555642	1.39295	4.68846
CSA130	-0.104538	43.3071	25.22	1.72976	13.66	16.8262	10.8833	33.5732	1.8527	5.87431	24.3608	5.73028	221.476	29.1626	15.9133	14.1151	1.46818	8.32002	7.23899	9.71152	1.44998	3.56883	8.96416
CSA131	0.458566	40.935	20.9812	1.94842	10.2625	19.2372	15.6875	59.2144	1.68426	9.31415	19.9334	7.34313	243.932	16.22	28.5571	26.745	3.95096	5.147	2.9141	5.082	0.64306	0.876873	6.13866
CSA132	0.0304202	38.58	23.337	1.65921	12.181	18.2828	15.0571	47.4039	2.22313	6.77294	26.6356	12.7031	241.001	14.5981	25.6878	25.043	3.08328	6.63357	6.50198	8.01924	1.32341	0.854132	8.37749
CSA133	0.045227	38.975	18.647	2.09717	8.875	19.6308	13.2167	46.3527	1.51859	8.70326	31.2157	7.60528	202.995	20.0485	25.0802	26.5496	2.80829	8.72232	10.5341	6.81429	2.04028	3.88922	6.81214
CSA134	-0.801271	28.9513	23.2512	1.24601	8.20625	15.8077	12.2	24.4242	2.51575	4.84946	18.425	7.1327	292.676	43.6668	12.8856	13.0681	2.07877	9.28905	7.09396	9.88196	1.19441	2.24626	7.58091
CSA135	-0.2634	34.434	24.211	1.42465	10.811	16.713	9.3	14.7076	1.35165	6.88048	18.0699	3.86349	226.422	62.492	8.18081	5.98127	1.86686	8.39723	4.17551	8.26781	1.57174	3.7911	5.13654
CSA136	0.635861	36.34	24.23	1.49	12.98	17.25	13.48	52.13	1.58	8.53165	32.9937	14.21	91.7573	8.45	8.97	7.95	1.56	2.12	1.96	2.86	0.73	0.81	3.46
CSA137	0.268185	42.348	19.676	2.15517	10.758	22.1237	19.9167	66.49	1.996	9.9783	7.36852	8.03688	198.446	12.5498	28.7147	27.8492	13.1331	7.68918	6.00124	4.72288	1.56794	1.70068	6.98637
CSA138	-0.427216	30.84	20.279	1.52293	6.172	18.3359	10.65	26.2738	2.10735	5.05375	31.5515	4.95602	208.212	39.2515	12.569	12.2587	1.92936	7.61874	4.60343	9.87476	0.986268	3.10367	6.70111
CSA139	-0.210669	41.6238	26.215	1.57554	15.965	19.2543	15.9625	47.4924	2.46653	6.47165	10.6521	6.83984	385.613	17.5081	24.1852	26.5055	3.08659	9.64027	6.16894	8.15418	1.52392	2.4584	7.44105
CSA14	0.236708	34.378	19.061	1.80921	7.017	16.0572	12.2667	27.8345	1.10689	11.0821	25.1466	12.6476	184.334	16.823	30.5193	25.4923	6.67215	6.2581	2.9071	5.77199	0.864946	2.93737	4.63105
CSA140	0.0131284	41.552	20.926	1.98484	10.328	17.6129	10.725	29.2992	2.11991	5.05917	22.403	13.0722	323.29	14.1326	17.3094	15.9305	1.30491	8.02169	5.85167	5.75848	1.66783	1.38637	7.58049
CSA141	-0.29759	36.0133	22.1133	1.63176	9.25167	17.0296	13.9	46.3396	2.07589	6.69592	14.114	0.369507	351.206	17.0727	29.0439	26.5774	2.74711	2.50237	5.59895	5.05314	2.05845	2.35917	7.77248
CSA142	0.135555	35.951	23.949	1.50693	12.042	20.6079	16.4778	79.497	2.20366	7.47746	21.0285	12.109	315.028	15.1133	38.7254	37.1526	3.61647	5.08455	4.52534	4.35835	1.33534	0.980296	5.73127
CSA143	-0.0530672	32.328	23.266	1.38982	9.791	18.7101	15.8	41.5377	1.94092	8.14046	40.9583	2.45225	181.211	14.9086	33.7023	31.328	3.59749	6.59993	3.3268	15.9277	1.21252	0.726826	5.28361
CSA144	-0.26461	41.041	28.321	1.45051	15.765	15.9724	12.0333	30.695	2.19723	5.47659	18.9046	1.567	194.42	16.2428	18.6952	20.3389	1.52012	5.9078	5.6349	7.28165	1.19004	3.471	8.56209
CSA145	0.0720259	38.977	21.806	1.79132	11.477	20.6683	16.4167	45.0751	2.09939	7.81972	14.6209	6.4332	208.024	25.9359	31.2452	29.5165	2.97175	6.55729	4.21413	4.24766	1.12422	1.39244	6.48592
CSA146	-0.79394	32.061	26.161	1.2291	10.545	20.9939	17.7143	45.0032	3.09685	5.72011	14.5552	14.3843	202.359	20.8023	39.1362	34.3207	2.73018	7.03813	7.60423	7.79314	2.04392	3.7216	10.6549
CSA15	-0.0725829	38.6364	24.93	1.55216	14.3518	18.9186	13.2375	36.5977	2.13771	6.19237	17.12	4.38778	182.625	13.7869	29.9313	25.4138	4.39525	7.9846	3.52682	5.30978	1.03945	1.73968	5.00492
CSA151	0.484181	41.874	26.59	1.57515	17.5437	18.6151	13.825	33.3848	1.65086	8.37443	27.2605	4.15643	121.597	17.9323	25.4089	23.0367	2.52685	4.42103	2.8837	5.42157	0.552008	0.822724	4.58467
CSA152	0.367537	46.0975	27.0025	1.70747	19.3204	14.4063	11.8667	27.1029	1.75998	6.7425	18.9688	5.4356	164.139	30.0006	18.4027	16.6873	1.23276	1.55957	3.76689	5.5138	1.22796	2.23919	5.6042
CSA153	-0.297304	33.014	21.377	1.55008	7.7301	15.4156	11.7857	28.1281	1.74292	6.76206	15.5503	3.18677	192.511	46.8173	16.1524	15.6053	1.93723	7.37129	3.428	8.09179	1.03331	1.83934	5.79993
CSA154	-0.138232	39.671	23.067	1.72151	10.0524	19.4207	14.5429	44.2206	2.32238	6.26205	12.1117	6.3378	213.996	19.5713	22.5999	23.1158	2.27763	5.96313	4.80516	7.42941	0.933063	2.61226	4.36892
CSA155	0.614363	51.967	20.631	2.52269	13.0202	19.3562	14.1286	41.4584	1.90901	7.40101	23.1642	8.48939	210.952	17.7396	21.7145	23.3586	2.35847	5.88975	3.83702	9.60663	0.87717	3.41811	5.22982
CSA156	0.693033	47.973	26.264	1.82896	17.9346	19.8593	15.6375	49.335	1.5941	9.80964	26.0075	2.16741	181.17	25.2324	26.4939	27.4689	2.8257	6.3236	3.21417	7.74046	0.643342	0.940187	6.23698
CSA157	1.11276	48.254	25.628	1.88808	18.8502	17.9818	13.825	58.1639	1.29502	10.6755	38.096	9.46333	355.187	20.1599	26.0052	23.7903	2.50672	5.27178	2.49411	5.98887	0.885956	0.930162	3.8134
CSA158	-0.00865395	37.515	25.125	1.49281	12.875	18.6323	14	36.1631	2.16896	6.4547	26.8164	17.4101	313.35	10.6323	23.4729	20.2166	2.33	8.1586	6.35683	7.14522	1.22227	1.52679	6.48619
CSA159	0.122084	37.9012	24.8663	1.52837	12.6841	20.2738	15.2286	41.0247	1.96737	7.74056	18.3814	8.51516	294.652	9.47212	25.8117	23.0086	2.36283	6.16574	4.05594	4.79381	1.10451	0.934869	5.11186
CSA16	-0.141411	38.952	27.879	1.39871	14.885	14.796	10.46	20.706	1.85769	5.63063	11.1461	15.2246	173.75	17.1061	17.1317	16.263	3.27671	2.24398	6.93514	7.34593	0.597017	1.78556	7.21162
CSA160	0.129718	35.12	23.89	1.42	13.24	17.34	13.25	53.46	2.42	5.47521	22.0909	4.67	155.71	26.21	11.64	10.59	1.58	2.65	1.65	2.68	0.61	0.67	3.76
CSA161	-0.241633	32.955	18.75	1.76304	6.53475	18.8425	17.2	42.1295	2.48366	6.92527	16.5179	8.92725	289.37	21.0015	19.0202	20.9016	6.14449	8.26323	3.99037	8.83336	1.11137	1.06977	5.38653
CSA162	0.225454	39.4967	27.63	1.43323	13.9113	20.2889	16.9667	45.2585	2.05061	8.27396	20.5449	4.22106	313.753	76.1495	37.642	31.8871	1.25818	5.97179	2.44429	5.21132	1.04861	0.6361	4.86313
CSA163	0.491512	40.99	24.35	1.68337	13.28	19.274	16.3333	46.3402	1.54969	10.5397	29.2049	6.13381	338.576	89.1783	39.3918	36.8686	2.65683	7.89134	3.14284	6.91735	1.49812	0.762419	4.57664
CSA164	-0.164592	31.5029	19.8129	1.59175	6.75529	20.3917	15.2667	40.4454	1.75446	8.70163	26.4128	5.76336	206.535	59.0615	37.0599	34.1708	2.10448	9.57799	3.39637	8.61232	0.954944	1.96037	7.42725
CSA165	-0.239908	36.85	25.4133	1.45003	11.05	20.2523	15	50.3736	2.07859	7.21643	19.4581	8.20055	298.663	71.5877	32.6773	29.2015	3.11482	13.3122	5.8149	9.89932	1.93194	0.934125	7.46277
CSA166	-0.260538	33.7533	21.39	1.57785	7.82967	19.6823	16.4	49.5694	1.99498	8.22063	25.2502	0.496023	295.02	58.434	44.5717	43.0702	3.1718	10.5971	3.9816	9.21229	1.91328	2.16545	4.81004
CSA167	0.272444	27.85	17.99	1.54	5.51	18.19	14.26	57.46	1.6	8.9125	35.9125	5.21	129.645	21.15	12.59	11.56	1.98	3.12	2.23	3.12	0.54	0.82	3.88
CSA168	-0.865516	25.3083	17.4233	1.44899	4.91833	20.0493	17.3333	48.8278	2.36818	7.31928	20.9315	6.26946	251.219	14.9981	42.0042	38.1673	3.43372	7.49015	5.8551	8.84024	1.39655	6.42565	8.58846
CSA17	0.184507	39.9709	25.9327	1.54398	13.1645	18.3392	13.38	44.9758	2.12084	6.30882	21.2066	14.9203	218.691	9.01344	33.6036	28.6398	7.21278	5.18968	4.06427	4.17599	0.536526	1.0017	4.46511
CSA170	-0.0927764	34.769	20.277	1.73242	8.0346	20.6394	14.7333	39.7834	2.19247	6.71997	22.2707	7.24713	345.66	19.3772	35.6619	34.5877	3.46601	6.07229	3.59749	5.01863	1.14075	1.08385	6.53184
CSA171	0.00644697	38.667	29.566	1.30861	19.7852	14.5136	10.3714	25.5398	2.00624	5.16958	19.8298	9.24883	276.894	9.64506	23.6439	25.1567	2.21738	5.09153	3.42557	4.14987	0.969103	1.69464	5.53346
CSA172	-0.399027	35.2475	19.775	1.78415	7.9545	19.8088	18.6222	59.811	2.97652	6.25637	8.58041	9.40783	210.849	14.5871	43.8517	42.1993	9.42162	6.2869	4.56144	5.87207	0.525809	2.44318	6.92564
CSA174	0.273668	45.186	24.29	1.90195	15.822	15.9611	12.2833	32.8049	1.61102	7.62457	37.1262	6.94929	160.567	15.3403	30.6212	30.2959	2.3	7.37891	6.84656	12.932	1.05297	3.64073	4.80083
CSA176	-0.355219	24.3214	16.2071	1.51112	7.64786	15.8619	15.7	36.2377	1.62198	9.67953	20.2252	5.08473	105.233	25.5229	35.4288	31.4564	3.69409	5.14432	6.10195	4.63633	0.587607	3.08485	4.47315
CSA177	-0.471334	35.805	21.336	1.69038	8.4633	13.1038	9.53333	24.0643	1.95581	4.87436	18.5282	3.51818	204.209	28.3631	19.3639	13.6767	1.54848	8.90884	5.90964	8.21636	1.00428	3.72698	4.48094
CSA179	-0.434386	33.4689	20.4489	1.63728	8.55256	19.1175	17.84	59.726	2.37076	7.525	10.1504	12.1755	246.401	14.1843	48.1484	45.8425	3.06171	10.6062	6.89626	6.56696	1.37583	1.84314	6.729
CSA18	-0.232508	38.085	25.386	1.50045	12.332	20.0827	12.975	29.4262	2.48207	5.22748	11.8555	20.9987	331.235	9.37724	30.9526	26.2243	4.40769	7.06479	7.65279	4.47976	0.576228	1.89546	4.87446
CSA180	-0.226183	30.634	25.501	1.2435	10.8284	20.1314	15.4667	59.4985	2.24403	6.89237	26.6155	11.5383	291.847	13.9804	42.6264	42.2269	3.51206	8.79049	4.91357	6.22652	0.836569	0.95146	6.64815
CSA181	0.170965	36.94	20.749	1.80994	8.2415	17.9544	13.8667	49.007	1.7963	7.71958	33.1228	10.4627	402.996	18.8888	42.7855	39.2767	2.29848	8.25731	3.40269	7.59258	1.39129	1.07744	4.88155
CSA182	-0.0759768	34.0438	21.6412	1.57861	9.33338	15.9453	14.7333	43.2406	2.18893	6.73083	22.3885	8.29041	324.883	11.4656	33.1248	39.9257	3.13466	5.19686	2.75941	4.59419	0.681621	0.801642	5.68892
CSA183	0.0685508	40.8856	28.5944	1.43146	17.4818	16.9609	12.58	38.4853	2.17108	5.79435	19.9166	3.86264	178.742	12.9188	33.2905	32.097	5.0628	4.57018	2.50497	4.25033	0.587357	1.6552	5.9911
CSA184	0.041579	27.992	16.35	1.75554	3.9185	19.5949	18.8	51.388	1.61883	11.6133	23.7735	13.8523	382.367	14.732	27.0043	27.7629	4.93582	8.92861	4.50656	7.39643	1.07327	1.29815	6.29096
CSA185	0.224662	38.3658	25.173	1.54477	12.1071	16.5259	11.8143	32.26	1.73913	6.79321	29.5481	6.6141	213.507	12.6641	19.5987	18.2989	2.02011	5.2075	2.23682	4.58282	0.841357	1.24826	5.67578
CSA186	0.0940582	38.093	24.678	1.54705	12.9273	19.0676	13.3667	38.818	1.54969	8.62537	20.8171	13.6425	143.363	38.837	23.8084	22.2132	3.02614	9.68974	4.5911	7.32717	1.599	2.53097	6.55401
CSA187	-0.480713	28.28	18.982	1.49025	5.3368	20.0412	15.0429	50.8029	2.29819	6.54552	16.8907	10.0503	180.161	14.8769	29.1234	28.6698	3.05262	8.75642	5.4808	5.60273	0.854884	2.04427	5.67102
CSA188	-0.0240239	38.813	26.383	1.47989	12.3603	17.1805	12.3	35.1061	1.96737	6.25199	25.8227	11.3695	147.668	38.8365	22.8205	21.1256	1.54201	8.09057	6.49578	5.48971	0.835665	2.25923	5.09728
CSA189	-0.764738	25.812	22.535	1.15376	6.5001	18.119	13.7	32.0012	2.15427	6.35947	16.2961	18.0198	242.626	31.4244	17.6712	14.3149	1.65482	15.3128	6.91489	10.5568	1.33499	2.21961	5.89551
CSA19	-0.13662	39.574	28.952	1.36755	17.834	15.3103	13.65	35.905	1.89407	7.20671	18.9565	19.8766	222.052	11.9602	27.1422	29.4497	6.24264	10.733	8.08729	6.8751	0.98083	3.44626	8.32682
CSA190	-0.989097	20.205	15.991	1.26917	3.3868	19.7969	15.84	38.263	2.66701	5.93923	11.9989	14.3366	370.44	16.806	19.3328	20.53	2.49249	8.67918	7.94271	5.52172	0.875034	2.99871	6.96638
CSA191	-0.480811	28.389	21.76	1.30715	7.1398	20.3156	16.0167	48.1042	2.36453	6.77373	16.1821	11.5095	248.16	22.3994	25.6346	23.3725	4.30216	7.83398	4.80878	6.81091	0.708069	2.76619	6.11304
CSA192	-0.348223	27.716	22.544	1.23624	7.1436	18.1543	14.8375	42.3392	2.23969	6.6248	21.478	13.1702	293.292	33.2188	26.0059	23.3844	2.7824	8.2473	3.82727	6.00314	0.731455	1.1444	5.05809
CSA193	-0.0923933	30.583	14.518	2.11016	4.8585	17.1423	13.9	39.4601	2.33974	5.94082	18.0957	11.5006	406.965	42.4838	16.1048	17.6658	5.05461	5.477	2.73378	6.05999	0.591253	1.00007	6.22412
CSA194	0.773624	38.15	22.89	1.67	11.58	18.21	14.37	56.89	1.56	9.21154	36.4679	10.12	111.873	9.12	13.59	12.54	1.25	1.82	2.24	1.72	0.47	0.68	2.96
CSA195	-0.127471	34.8375	18.5475	1.88164	7.86	16.9904	12.95	32.461	2.51306	5.15308	15.702	14.6473	305.906	33.4702	18.0194	18.0516	4.31653	6.16485	3.22716	6.07547	0.65562	1.27097	4.74252
CSA196	-0.393909	31.01	20.839	1.49426	8.3044	19.0305	14.3	34.6285	2.47603	5.77537	13.1101	11.0223	332.832	14.1037	17.5739	17.3019	3.30121	4.06044	4.36142	3.54516	0.563751	3.7063	5.26037
CSA197	0.21515	40.286	20.353	1.98143	9.9605	17.0069	12.6667	30.6215	1.75123	7.233	19.7738	13.2263	339.126	26.2189	16.0061	18.6993	3.61395	7.41374	3.88031	5.09826	0.581971	2.4147	5.44139
CSA198	0.598494	49.679	29.654	1.6893	25.4078	17.5632	14.0167	39.8635	2.14596	6.53166	14.2694	8.63657	267.726	14.647	20.0868	18.4007	7.84143	3.5817	2.86044	4.31935	0.432199	1.62413	5.03841
CSA199	-0.0519014	29.272	18.578	1.57328	6.0104	18.4899	13.9333	40.8757	1.63579	8.51783	24.3696	5.54693	218.412	39.5582	17.3189	19.986	4.54593	6.20085	3.31195	6.55935	0.731095	1.94145	3.32301
CSA2	-0.388251	30.4786	19.9	1.53333	6.87286	14.095	10.1143	29.3685	1.47455	6.85923	19.9169	6.10542	175.055	21.0629	18.3881	20.5485	1.80941	6.30094	6.16387	5.8843	0.846488	3.78957	4.50121
CSA200	0.314777	29.7475	19.68	1.51253	7.76475	20.4572	18.2	65.5671	1.58501	11.4826	25.7889	11.9271	328.997	16.3458	28.1849	35.1445	13.6053	4.62223	2.79369	3.99217	0.916816	1.05589	4.07445
CSA201	0.685659	43.13	25.14	1.72	16.01	18.34	14.28	58.46	2.21	6.46154	26.4525	14.31	145.139	23.15	11.24	10.19	1.36	2.36	2.13	2.56	0.68	0.75	3.12
CSA202	0.336559	35.12	22.54	1.56	11.49	18.11	14.86	55.67	2.23	6.66368	24.9641	16.23	142.264	26.89	12.65	11.62	1.58	3.02	2.57	2.96	0.67	0.94	3.26
CSA203	-0.506619	29.062	19.943	1.45565	6.2296	18.8122	11.925	26.6952	2.88352	4.13557	22.7386	6.19637	238.272	59.0164	12.7458	11.7894	1.80423	4.69014	2.94273	5.46251	0.617073	2.09223	6.21433
CSA204	-0.192341	32.449	22.488	1.44427	8.7427	19.034	15.3714	56.5013	2.07589	7.40473	12.8596	9.36834	178.253	23.9175	27.4721	26.5535	6.81724	5.1652	3.44884	5.98539	0.959137	1.1876	8.19918
CSA205	0.0278464	34.4562	21.4713	1.61151	9.0005	19.3175	13.5143	35.2389	2.1305	6.34324	26.5202	10.1705	347.119	54.177	19.0999	17.953	2.91772	5.6129	4.3339	5.85851	0.883455	0.964633	4.68466
CSA206	0.342299	40.402	20.942	1.93375	10.5172	19.5067	15.4333	49.7948	2.04471	7.54793	17.2342	6.58086	189.988	24.225	23.0118	22.5321	6.04011	3.70204	2.03433	4.50004	0.726682	0.742813	5.38056
CSA207	-0.411463	26.02	28.872	1.25538	5.1039	19.1606	13.325	29.2366	2.03178	6.55828	24.5079	11.6792	438.927	24.4885	13.826	15.5954	2.50605	8.81743	3.33046	9.59252	1.73562	1.91909	4.90703
CSA208	0.241672	43.878	18.772	2.34851	9.8289	18.3511	13.525	38.9169	2.07657	6.51316	14.0793	7.43029	316.774	55.0876	25.9709	25.6495	1.43706	8.54539	2.65673	8.03826	1.35033	0.778111	5.99986
CSA209	-0.383524	31.6	16.845	1.87491	5.9307	20.2882	18.2	56.855	2.74329	6.63437	14.1862	0.396509	133.423	23.0583	30.604	32.5831	12.4658	5.10371	4.38337	6.10241	0.998268	2.21494	5.85352
CSA21	0.135408	42.446	28.229	1.50526	15.631	21.7783	15.5286	43.3955	1.8741	8.28589	23.1554	9.97888	168.196	14.8097	27.2187	41.6074	14.838	7.57661	7.05362	4.72523	0.747409	3.40618	6.09436
CSA210	-0.438086	33.9186	17.5757	1.93582	6.941	16.2342	12.7	32.2928	2.52308	5.03353	22.534	0.942426	232.882	22.5653	16.3151	15.5886	2.98815	7.03932	2.72831	8.57155	0.87008	5.01129	6.36585
CSA211	-0.571911	31.3089	17.0411	1.83863	6.78844	18.9819	16.8833	49.0323	2.85302	5.9177	11.3188	1.8219	189.96	70.6004	21.596	21.3394	5.75866	9.92419	3.23315	7.70074	0.891659	3.69551	7.62003
CSA212	0.1528	27.98	17.67	1.57	6.12	18.17	14.87	56	2.12	7.01415	26.4151	16.25	140.955	27.15	11.25	10.32	11.26	2.56	2.13	2.42	0.72	0.86	3.24
CSA213	0.448388	27.8425	20.9575	1.32946	8.18512	21.0816	18.575	61.2947	1.18993	13.6101	41.206	3.88555	377.284	23.3607	23.5115	22.2119	12.8864	5.62453	3.84071	5.31106	0.989459	1.07404	3.98114
CSA214	0.462654	30.548	22.465	1.36122	8.8331	20.559	15.975	51.4069	1.41427	11.2956	43.3401	3.18836	255.475	24.7646	18.5806	17.9035	13.383	3.36621	3.54664	3.98307	0.629474	1.03343	3.54706
CSA215	0.047892	37.374	22.036	1.69867	11.049	20.9466	13.9167	36.1035	1.7963	7.74741	28.6182	10.466	288.697	17.0704	22.4425	21.9406	4.38118	6.60646	5.17927	5.84933	1.19633	4.21958	7.11648
CSA216	0.0869843	36.769	20.501	1.80019	9.7526	19.6991	13.4	38.371	1.73639	7.71716	20.7923	5.66696	302.114	14.4766	18.2113	18.1773	3.34702	5.57772	4.88152	6.22919	0.72378	2.31561	4.73771
CSA217	-0.0778457	37.267	19.841	1.88172	8.8676	19.2984	15.5	43.801	2.08954	7.41791	18.3634	1.61087	171.91	14.882	24.2777	25.4993	6.40232	5.79886	5.56448	5.85776	1.07878	2.39554	5.10238
CSA218	0.145557	34.548	25.613	1.35212	13.8062	18.5769	15.7667	93.0491	1.84568	8.54249	23.7317	0.983238	140.695	9.06711	20.7573	20.4927	3.99489	4.97906	6.76489	3.56453	0.957199	1.87453	5.35874
CSA22	0.255064	41.485	23.248	1.78824	13.289	16.2454	13.5333	41.5793	1.77538	7.62279	23.4199	12.23	182.097	22.0932	29.5471	27.6852	12.4871	6.22801	4.09144	4.74701	1.16401	2.02565	6.55534
CSA220	0.00527161	27.588	17.505	1.57428	5.2448	17.1095	12.6667	37.6572	1.53336	8.26072	45.6831	0.283967	191.533	24.2186	19.2496	17.1973	6.33025	6.62089	5.16522	5.25208	1.0442	1.06255	4.66489
CSA221	0.115372	32.675	23.289	1.4044	9.7418	23.0559	17.4571	56.2189	1.8215	9.58392	20.6737	5.08738	293.088	26.6499	23.7337	25.5486	6.32608	7.06149	1.12439	5.12424	0.984646	2.1348	5.21957
CSA222	-0.277302	30.872	23.574	1.31057	10.0835	16.7366	12.6667	39.9136	2.10319	6.0226	26.7303	10.0303	318.98	19.8625	18.2072	16.9351	4.14338	8.67309	4.48825	6.74822	1.45591	1.46565	6.18661
CSA223	-0.263981	32.07	23.013	1.41061	10.2313	18.1363	15.0857	41.6877	2.29968	6.55991	17.3562	8.15949	247.382	28.7707	20.5498	21.1633	7.70031	6.71371	4.44976	5.4688	1.22684	1.23452	6.09205
CSA224	-0.0714736	39.45	21.9088	1.8058	10.6956	13.6234	10.84	23.6294	2.05061	5.28623	20.3294	7.98144	279.08	24.9276	11.9657	10.532	2.02399	6.44545	5.04436	6.05448	0.904086	1.51967	6.52605
CSA225	-0.408589	36.183	19.507	1.8627	8.8712	14.1355	10.775	28.2262	2.47629	4.35127	9.54227	7.56544	231.736	23.8151	12.0385	11.6694	1.70829	6.44127	5.16019	6.46708	1.15306	1.7952	6.77719
CSA226	-0.161022	34.493	30.043	1.19752	9.9543	19.5077	15.0286	51.5015	1.82663	8.22749	15.4526	8.60168	147.204	14.4757	24.484	24.1442	4.59127	6.53039	4.79011	4.96861	0.891649	2.71299	6.72301
CSA227	-0.259858	39.8225	22.3438	1.78953	11.5653	14.3574	10.84	22.2475	2.56614	4.22424	20.0696	9.17949	221.468	22.0283	10.151	9.36116	1.95871	6.7259	6.22607	6.40275	1.13042	1.85141	8.18061
CSA228	-0.378144	38.383	24.715	1.65349	10.0795	12.6184	10.48	22.1522	2.27006	4.61662	9.8004	9.60714	212.447	21.3544	9.45314	8.92877	1.59133	6.19791	5.86443	6.47922	0.961666	2.13498	7.47122
CSA229	-0.611821	26.89	21.4667	1.25143	6.426	18.3276	15.0286	3.31817	2.18275	6.88516	10.1488	13.5457	237.419	17.3135	26.8665	27.0259	6.97206	5.33269	4.39131	4.66695	0.805446	1.58303	6.07505
CSA23	-0.243252	45.442	26.202	1.73844	15.6837	16.8816	12.3143	30.9029	2.33824	5.26648	13.2163	9.5595	169.362	21.2018	27.9178	27.4522	2.69107	8.07089	5.98955	9.5257	1.63242	5.17145	5.32464
CSA230	-0.451853	38.2475	23.4312	1.63502	11.8979	13.9155	11.1667	27.1791	2.30315	4.84843	1.44071	13.7526	228.57	28.6288	14.8495	14.9378	2.3941	8.73794	6.60631	6.90266	1.19125	2.11269	6.30039
CSA231	-0.0714418	39.952	23.309	1.71867	12.9196	14.869	11.0167	24.4658	2.04725	5.38121	13.2759	10.845	210.006	27.5849	12.7545	13.1516	2.10141	6.44593	5.14685	5.39295	0.834006	1.9108	5.46628
CSA232	-0.786799	27.591	24.435	1.13358	9.9433	16.0151	12.5667	33.1411	2.58077	4.86936	9.48004	8.88806	251.629	29.2978	14.6215	14.5425	2.5592	5.68958	3.56333	5.51016	1.04485	3.83681	9.33732
CSA233	0.0289611	36.795	20.325	1.81475	10.1952	19.1748	17.0143	45.3511	2.03991	8.3407	16.2463	13.1673	199.055	44.949	24.3966	23.6612	12.77	7.73945	3.11741	7.30271	1.59579	2.75113	7.02823
CSA234	0.00497378	30.7014	19.0543	1.61213	7.23443	19.3555	16.6667	48.6997	2.06651	8.06515	21.9458	10.0672	326.205	80.1069	21.7969	24.4921	5.68456	7.54605	3.06556	4.59355	1.16948	0.961202	4.66671
CSA235	0.430447	42.0575	25.035	1.69147	16.1384	18.4259	16.1	48.0164	1.81641	8.86366	26.811	13.5371	414.878	66.1078	24.5355	27.4182	5.84063	8.56001	4.56395	6.35129	1.08102	2.07403	5.93708
CSA237	-0.259714	37.725	19.743	1.93057	8.0544	15.1029	13.0714	27.6532	2.23322	5.85318	21.501	9.67878	133.518	26.1883	15.7751	15.879	2.83535	8.54228	5.47836	9.60499	0.809541	1.77346	11.3444
CSA238	-0.0651062	39.235	19.3975	2.03143	9.36925	18.8699	16.4143	50.1721	2.52012	6.51328	10.9729	8.28144	181.224	9.94382	25.2021	24.3958	10.7342	8.04554	4.48575	5.12485	1.70236	0.820456	6.46617
CSA239	-0.0136035	36.114	26.559	1.3693	15.1391	19.4733	13.2667	39.8998	1.94583	6.81799	25.7844	6.3813	249.315	21.0719	21.0897	19.548	8.3	6.16551	4.86517	7.26153	1.19479	2.27106	5.75652
CSA24	-0.0494617	37.042	25.891	1.43536	14.481	11.8845	10.2	19.0993	1.14171	8.93396	16.7287	9.54617	216.354	10.2516	14.5941	14.8043	2.37954	8.2374	4.72414	6.99291	1.04016	2.28834	9.42799
CSA240	-0.534145	30.2787	21.6663	1.39479	7.75462	18.4087	12.9833	40.9014	2.13648	6.07698	18.6755	6.40503	185.353	24.5604	18.9924	19.0752	6.63	6.44748	4.75939	12.3052	1.42904	1.28989	10.8131
CSA241	-0.350486	28.25	21.923	1.36772	8.226	18.3951	15.5167	47.7381	2.08062	7.45772	19.6583	5.73201	161.238	23.9248	19.3747	20.8335	4.69	6.82137	4.8776	7.44312	1.34729	1.12821	7.36115
CSA242	0.462816	35.79	22.93	1.56	10.98	17.31	13.68	52.16	1.68	8.14286	31.0476	4.32	129.516	9.18	14.15	13.24	11.36	1.88	1.78	1.97	0.87	0.68	2.96
CSA243	1.13732	54.4	30.72	1.77	32.45	17.25	13.25	54.12	2.01	6.59204	26.9254	4.15	158.587	24.25	13.52	12.47	4.56	2.46	2.42	2.53	0.73	0.76	3.86
CSA246	-0.439632	35.03	20.995	1.6845	10.1252	19.731	18.1	48.7784	2.79613	6.47324	17.0729	6.82772	233.369	27.7999	19.8205	18.8697	4.91167	8.21444	9.60042	7.4093	1.27798	2.36462	8.10371
CSA247	0.895087	39.54	21.39	1.85	11.12	17.63	13.26	53.26	1.45	9.14483	36.731	14.12	137.124	23.15	11.28	10.25	1.85	1.68	1.86	2.68	0.49	0.68	2.96
CSA248	1.03662	45.15	23.28	1.81	16.54	17.81	13.11	54.12	1.56	8.40385	34.6923	14.36	97.2938	8.34	9.31	8.26	1.57	1.69	1.79	2.46	0.52	0.66	2.89
CSA25	-0.261655	37.067	21.252	1.74797	10.232	16.8725	13.375	41.3442	2.35381	5.68228	17.5648	0.329639	131.877	14.6008	33.7848	30.1989	10.3438	6.2017	4.18834	7.26771	0.914355	1.41103	5.96556
CSA250	-0.317259	30.9867	21.4	1.45843	8.52533	17.5663	16.58	56.858	2.54879	6.50505	19.1379	6.84539	257.69	11.0569	24.2614	23.3588	4.02	4.14335	5.24135	4.47898	1.51963	0.766638	8.6178
CSA251	0.15169	44.615	22.6383	1.97319	14.4555	12.8246	9.38333	22.5828	1.82706	5.13576	31.12	8.37487	269.969	21.5525	11.0421	10.2007	2.26	6.69143	5.20364	5.84513	1.24745	4.83461	5.30679
CSA252	0.743143	44.12	23.98	1.84	15.56	17.93	14.12	58.98	2.12	6.66038	27.8208	15.34	140.405	24.51	11.56	10.41	1.64	2.75	2.56	3.12	0.66	0.79	3.46
CSA253	-0.0897624	45.4475	26.3075	1.7339	18.3425	16.1754	10.1833	31.1688	2.42355	4.20183	9.31806	6.16901	255.489	13.482	12.2776	11.6596	5.8753	5.61525	4.41671	6.65105	0.961596	2.89368	8.00888
CSA254	-0.288351	36.2575	17.2838	2.09767	7.90325	16.0084	11.7	33.0547	2.66957	4.38272	11.6756	8.59717	383.598	18.5451	14.3356	12.9339	5	6.40463	4.18296	5.57959	1.81076	0.8175	8.00564
CSA255	-0.0896425	39.175	24.531	1.59997	13.254	18.4625	14.1833	50.2682	2.15836	6.57134	15.3147	0.94813	198.181	32.5512	22.5545	21.946	4.32	4.5354	3.57257	10.0899	1.21903	0.829736	10.228
CSA256	-0.455129	42.2967	26.5433	1.59342	14.98	17.3654	12.8	33.207	2.57803	4.96503	19.4987	1.04129	203.443	23.2214	16.0504	15.2481	3.12	7.74066	5.70851	8.65525	1.5478	6.68674	8.67172
CSA257	0.148905	39.416	18.6	2.12047	9.196	22.5626	17.2857	58.7881	2.15035	8.03855	15.4426	3.16348	253.661	16.0615	34.4333	32.242	13.8107	5.32823	4.75143	5.21515	2.00813	1.30068	4.89141
CSA258	-0.394936	37.304	20.685	1.80655	9.205	16.9248	14	37.5204	3.1145	4.4951	18.8756	7.99127	274.284	15.3954	20.7428	19.5579	2.74956	6.45843	6.53401	3.73432	1.46905	1.60289	8.39507
CSA26	0.671678	47.645	25.247	1.89106	17.563	19.2209	15.0222	50.029	1.73701	8.64833	28.8018	10.9931	180.443	14.3666	39.8378	38.5045	7.55407	6.17054	4.01456	4.41724	1.11821	1.27028	5.29041
CSA260	-0.249505	34.54	21.3633	1.61824	8.49333	18.2584	15.175	39.5656	2.296	6.60931	16.3416	20.7945	427.758	17.2682	21.3979	22.0374	3.27744	8.22388	5.54653	5.2717	1.48899	2.52846	8.96569
CSA262	-0.107146	30.96	22.015	1.40904	8.3125	19.3975	13.9	44.7816	1.9805	7.01845	19.9776	6.51991	241.636	16.0532	21.3263	23.6085	3.12	4.54016	2.93181	3.26717	0.638629	1.52044	4.91688
CSA27	0.918542	46.44	23.84	1.87	15.51	17.51	13.24	50.12	1.61	8.2236	31.1304	3.42	134.935	31.25	12.14	11.09	1.12	1.65	1.25	1.65	0.44	0.62	3.52
CSA29	0.188997	42.21	20.41	2.06698	10.4475	15.2259	12.7	32.9646	1.67307	7.59084	19.7031	3.2583	219.192	29.9294	22.896	21.4283	4.12269	6.67496	5.16224	7.63104	0.952351	1.11946	5.07187
CSA3	0.213912	30.2112	24.8962	1.21386	10.0512	19.6941	15.88	51.1223	1.38393	11.4746	36.94	5.05	188.698	26.7419	29.247	27.0692	15.1918	6.83058	4.78734	5.46426	0.781863	1.26049	4.44693
CSA30	0.144938	33.0067	21.4567	1.54119	9.27333	18.0083	14.06	55.7883	1.82432	7.70697	30.5803	8.41152	290.868	31.3265	20.839	21.5499	5.81867	5.67103	2.29442	6.62416	1.13074	1.57371	5.38157
CSA31	1.42135	53.682	22.994	2.33647	17.729	17.9086	14.3375	54.2815	1.20943	11.8547	44.8818	7.4659	195.83	14.7805	19.1771	19.2525	3.87388	3.84446	2.50143	7.15086	0.645121	1.31578	6.04429
CSA32	-0.408779	35.194	20.932	1.68511	8.807	18.0985	11.3667	54.861	1.94277	5.85075	28.2385	4.36074	140.798	15.5621	16.8288	18.3012	1.93861	8.83225	6.69634	10.0164	1.5932	6.25812	7.67256
CSA33	-0.00572669	42.4217	24.195	1.75529	14.605	16.6102	10.78	50.2148	2.38431	4.52122	21.0605	2.22629	169.765	26.1034	11.5726	10.6357	1.37307	7.01885	4.05882	7.7124	1.27952	2.10075	6.32545
CSA34	-0.198941	41.422	21.932	1.88864	11.853	15.3236	11.9875	37.4591	1.86094	6.44165	20.1292	6.09753	151.993	11.2408	15.7388	14.6099	5.08445	9.2703	5.83134	11.7201	1.39138	4.86115	7.69332
CSA35	0.232518	40.118	22.193	1.81311	12.087	15.6473	12.6	40.1116	1.62672	7.74563	24.6579	7.92633	185.259	8.04168	17.4374	15.1496	3.69044	5.52623	2.6308	10.3838	0.946936	1.83218	7.57694
CSA36	0.566613	49.4363	23.3012	2.12149	19.1275	17.2243	12.15	43.6475	2.06581	5.88146	21.1285	5.49736	247.729	8.03867	17.4883	15.0389	7.10447	5.14914	1.96314	9.13987	1.05368	1.25441	5.08871
CSA37	-0.851215	33.214	23.842	1.39359	9.779	16.5841	11.475	38.7083	2.67214	4.29431	14.4859	6.35835	182.384	24.7304	17.4433	16.8146	4.08752	15.2541	5.08849	13.4943	1.26599	3.57359	7.2306
CSA38	-0.622693	30.428	19.938	1.52934	6.424	15.822	10.65	37.6069	2.42187	4.39742	15.528	16.0959	219.585	9.90636	18.798	17.0249	2.80597	7.52276	5.40705	8.35358	1.2434	2.89026	7.53289
CSA39	-0.310858	38.036	23.305	1.63342	10.786	16.6101	11.7	39.1748	2.5151	4.65191	15.5759	9.28345	181.075	12.8716	17.3074	16.7491	5.55804	7.01863	4.65959	9.2461	1.35403	0.858928	8.94388
CSA40	-0.162901	41.88	25.768	1.62775	14.324	17.2532	13.1556	43.0172	2.51737	5.22591	17.0881	7.51446	188.11	10.5039	18.7056	18.0047	7.22443	6.98746	4.77423	10.2075	1.50447	1.07092	9.90459
CSA41	0.0268865	35.535	22.4725	1.58113	9.95	19.4015	15.3	59.6679	2.07455	7.37511	28.7619	9.08417	169.636	13.3402	23.8737	24.0559	8.02782	6.86489	4.3992	8.22747	1.2026	0.948431	9.24933
CSA42	-0.472442	33.85	20.6867	1.63632	7.47	18.2464	14.2286	42.7086	2.11697	6.7212	20.1744	7.13208	184.467	12.0847	20.6681	18.5946	3.46605	7.81427	7.25465	8.51904	1.19778	4.81304	7.79617
CSA43	0.371674	24.56	15.98	1.65	5.91	17.12	13.68	52.16	1.56	8.76923	33.4359	16.25	69.269	8.23	11.25	10.24	1.25	1.68	1.36	1.35	0.47	0.55	3.86
CSA44	-0.503854	37.614	23.214	1.621	10.147	14.914	10.56	22.6217	2.27593	4.63986	9.93952	18.169	245.154	36.0634	9.94888	10.2142	2.78083	10.0922	4.53022	10.8208	2.04848	4.13389	7.42808
CSA45	-0.284104	33.734	23.209	1.45318	10.093	17.2049	15.05	45.4887	2.21402	6.79759	20.5457	9.13	193.702	19.6268	17.7911	15.7234	9.99434	10.0685	3.99756	9.60189	1.04327	2.12119	7.56228
CSA46	-0.200721	32.7	21.539	1.52126	7.614	17.8481	11.5889	34.6329	1.74351	6.64686	19.8639	10.3563	198.707	23.7388	13.2734	13.3101	1.86716	8.24119	4.00113	7.20172	0.885881	1.94575	6.82849
CSA47	-0.120536	33.2278	21.9067	1.51663	8.97778	19.1104	14.5222	45.3763	1.77825	8.16657	25.5173	11.7525	119.601	17.0654	19.2842	19.2787	8.65587	7.7887	4.34687	9.09629	1.05655	3.48604	7.64686
CSA48	-0.171065	34.815	24.383	1.429	10.858	17.1422	12.75	37.1835	2.01048	6.34178	18.4949	8.5968	211.133	25.8505	19.339	16.3487	3.36292	6.85786	3.69375	5.21338	0.590884	2.68171	6.07677
CSA49	-0.0147853	35.253	26.926	1.31358	14.064	19.5542	14.9429	45.8498	2.36705	6.31285	19.37	19.4223	325.212	17.5609	24.205	24.3261	4.29721	7.39958	3.15241	6.52975	0.792833	1.43098	6.33023
CSA5	0.106539	44.5162	22.2688	2.00013	11.815	20.8986	14.33	38.4329	2.49604	5.7411	15.3976	3.98502	109.389	21.7972	35.044	34.7311	9.30618	5.37266	3.90302	4.01883	0.719865	1.57952	4.17911
CSA50	-0.0604824	36.105	27.674	1.30603	13.294	14.0457	10.2444	28.8875	1.39495	7.34395	20.7086	11.8695	177.244	14.4531	14.5768	13.0389	2.0148	7.66955	3.462	5.89774	0.572366	3.5598	7.64486
CSA51	0.535525	43.334	26.626	1.63027	15.918	19.4592	15.7	54.6446	1.74011	9.0224	31.4029	6.76868	120.987	35.2308	24.4488	26.5478	2.75676	6.9638	4.45597	5.61226	0.900259	1.82496	4.30818
CSA52	0.0257026	37.248	25.084	1.48489	12.93	19.0344	14.99	81.2675	2.69023	5.57202	30.2084	7.33683	137.414	17.1289	22.2908	20.3646	10.3517	8.38127	6.37431	4.78665	0.567604	1.07432	5.95402
CSA53	-0.0554269	28.76	20.48	1.4	7.41	17.31	13.58	54.28	2.23	6.08969	24.3408	4.12	146.749	25.86	10.58	9.43	1.98	2.36	2.45	2.36	0.68	0.68	3.67
CSA55	0.0876524	41.6633	21.3433	1.95335	10.56	20.5159	16.325	60.9235	3.35954	4.31012	18.1345	9.15652	180.525	23.2884	20.01	19.12	5.17	5.33758	3.3866	3.59722	0.503965	1.11046	3.53557
CSA56	0.097258	48.3533	25.5833	1.88788	17.4067	18.9397	14.48	43.6515	2.50603	5.10768	17.4186	21.4102	180.525	23.2884	18.6788	19.9994	3.16964	9.59294	9.43787	6.47249	1.20036	2.56936	9.35225
CSA57	0.18879	49.914	28.152	1.77329	22.361	16.5863	12.8	38.467	2.59003	4.74897	14.8519	5.88582	303.264	20.6776	26.0971	23.6804	8.16608	5.86455	7.88482	2.54459	0.452976	2.32779	4.14583
CSA58	-0.401596	34.124	23.902	1.42957	10.116	18.3095	12.3	40.3129	2.39572	4.8698	16.8271	3.64897	277.575	21.248	16.6622	15.348	2.40272	8.89654	4.51504	5.35171	0.813789	2.24591	5.72502
CSA59	-0.492953	33.6643	17.2729	1.95137	5.06143	15.5115	11.6667	29.8241	2.29286	6.89096	13.0074	1.55324	193.999	36.8745	10.416	9.91948	1.95747	9.69331	7.11707	7.44483	0.753426	3.45523	4.50305
CSA6	-0.518072	36.487	27.299	1.33903	15.196	18.9545	14.33	36.4185	3.20842	4.46638	11.3509	5.68764	186.869	20.9457	38.8506	37.1458	6.663	6.69712	3.35309	5.69576	0.978558	2.36872	5.95378
CSA60	0.170856	34.5825	22.9475	1.50745	10.3	18.9375	15.8	48.4632	1.84524	9.0443	26.2639	5.98386	228.394	64.3495	15.6057	17.0074	6.57912	5.91879	4.74739	4.78877	1.04253	0.925354	6.24728
CSA61	0.241883	43.497	25.699	1.7018	13.647	19.5751	16.6889	55.4658	2.09492	7.92922	26.4763	10.212	167.918	20.4188	22.3202	24.1575	5.90151	10.539	5.85395	9.45973	0.980457	1.36867	6.49317
CSA62	0.0768916	40.964	26.935	1.52243	14.901	21.6168	16.6111	53.4305	1.97985	7.43741	26.9871	9.38336	152.152	25.832	20.4071	22.1234	6.73161	12.0818	7.37705	9.7827	1.23942	1.68098	7.35732
CSA63	-0.106502	39.9325	23.5712	1.69913	11.6538	17.3372	14.725	45.3577	2.00384	5.57679	22.6354	5.93665	132.772	21.0297	20.6594	21.5062	6.25536	9.43232	6.3948	8.25246	1.25323	1.68853	7.0943
CSA64	0.318358	38.425	22.0728	2.60287	11.763	15.8075	11.175	45.3668	1.85446	6.7315	24.4635	7.15691	146.564	29.8237	14.4623	12.5986	2.98663	10.1616	4.79077	9.08206	0.884378	1.75573	7.69711
CSA65	0.148475	38.585	23.41	1.64958	11.316	18.0021	12.4833	36.3933	1.79796	6.99869	20.2415	6.65069	198.454	29.7794	17.7501	16.8058	3.3248	6.50965	2.7409	5.86664	0.791603	1.15892	5.204
CSA66	-0.139762	40.112	24.65	1.62713	12.989	17.8631	12.5833	40.1548	2.61573	5.86015	15.3513	9.61529	185.596	46.3557	18.63	17.9018	3.73619	9.13125	3.84436	7.79439	1.08788	1.55653	6.89733
CSA67	-0.51713	28.572	20.865	1.36519	7.446	19.4196	15.3286	48.0769	2.01763	6.90344	23.8284	11.1677	171.116	35.0554	24.65	22.2513	4.54227	11.8351	5.67404	10.1983	1.17338	2.8001	9.50532
CSA68	0.092723	30.21	20.098	1.50933	5.949	17.8467	13.9286	40.1596	1.49554	11.5566	26.853	3.53197	184.098	49.7467	17.2113	15.1753	5.06511	6.41475	4.55119	5.3173	0.569746	1.35455	4.76559
CSA69	-0.48395	27.0833	21.6067	1.2569	6.62333	20.8137	17.2833	59.9731	2.30655	5.46271	26.0013	5.84	156.187	41.4285	21.6129	21.7581	6.48039	7.61817	5.97866	7.85879	1.14757	2.07624	6.3224
CSA7	0.226132	37.641	23.203	1.62327	10.414	19.0093	14.24	42.7366	1.73802	8.19325	24.5893	9.5586	181.115	14.7588	29.9966	27.2131	4.09384	4.22209	3.97658	4.21485	0.669075	1.10215	6.30939
CSA70	-1.04905	33.4314	20.8071	1.60921	7.38571	14.6855	12.6	35.0649	2.3138	4.68927	15.1547	6.36375	195.072	31.7698	17.6907	16.6976	3.6746	11.8578	10.4611	9.65174	1.67235	7.39047	10.4922
CSA71	-0.0253768	42.625	21.7633	1.95946	9.90333	13.967	10.85	27.0466	1.69725	6.16685	15.9356	0.979189	176.471	27.7959	12.9982	8.85439	1.78458	8.12604	4.11876	7.57508	0.666584	3.04748	5.13295
CSA72	0.0868355	39.206	25.916	1.51238	12.115	17.2601	10.4667	21.9416	1.78657	9.00544	12.2814	7.64985	228.143	52.3069	12.8026	12.4149	1.45462	5.18565	4.83644	5.26383	0.526316	1.42838	4.90315
CSA73	-0.121259	33.093	19.79	1.67112	6.793	19.1374	16.0889	52.0526	2.21429	5.35914	23.5076	3.96451	129.825	27.8391	26.1727	26.1976	8.92077	5.12597	3.05092	3.9702	0.57088	1.71926	5.16039
CSA74	-0.588043	36.154	24.402	1.48388	10.577	14.8809	11.8667	23.7516	2.15218	5.62736	11.0361	4.66404	129.401	18.0752	8.30351	6.96934	1.10911	14.0662	6.71644	8.06498	0.936917	2.7466	7.0038
CSA75	0.497408	41.815	30.429	1.37554	20.429	16.5774	12.1111	45.9741	1.62823	8.94927	28.2357	4.57854	175.573	28.5816	22.0695	24.7589	6.02015	3.70074	2.69846	3.46441	0.406831	2.69104	5.56496
CSA76	-0.131655	37.3875	22.19	1.68521	9.5475	19.5059	14.5714	44.9045	2.03044	5.66928	22.1157	0.407662	91.715	17.3212	18.4682	17.2668	9.43095	8.4604	5.50495	6.75491	0.791648	1.92553	4.54071
CSA77	-0.313314	33.444	21.923	1.52656	8.43	16.3918	11.5111	38.604	2.12863	7.26079	18.1356	6.11751	174.293	25.6393	17.8086	15.0086	3.5333	7.23999	5.20085	7.38371	0.640556	2.26609	7.0246
CSA78	-0.21419	30.27	22.68	1.34179	7.66429	18.5747	15.4556	35.7965	2.11781	7.68483	16.9026	4.48016	209.073	28.8406	16.9959	15.7962	8.76028	5.47033	2.9572	3.82436	0.615165	1.12434	5.55979
CSA79	0.385186	50.582	27.457	1.84212	19.125	17.9569	16.275	54.8165	2.15218	7.73633	25.4702	3.98337	170.916	20.1313	17.9711	20.7981	12.6796	10.4834	6.8767	10.5389	0.863952	2.34719	5.17379
CSA80	0.172332	32.5967	23.0583	1.41408	19.1517	20.2776	16.65	61.0469	2.20141	6.88449	27.7309	10.4194	136.868	17.6523	27.6842	27.3093	5.04046	5.60811	4.75895	4.10024	1.06992	1.43708	4.78684
CSA81	0.266204	41.832	26.486	1.57721	14.98	20.33	15.1556	53.2868	1.97466	8.91292	26.9853	14.0354	158.141	13.4672	28.6975	25.389	13.7089	6.04325	7.24727	7.4551	0.886269	2.39156	6.91169
CSA82	0.0555852	32.64	20.25	1.63	8.35	17.1	13.69	50.26	2.41	5.6805	20.8548	14.12	140.995	9.86	13.46	12.41	1.65	2.86	2.63	3.65	0.69	0.65	3.96
CSA84	0.6485	38.082	20.211	2.81905	11.381	20.9221	17.6	60.2409	2.13566	7.26239	28.2072	23.86	118.552	11.455	31.0461	30.6342	3.60893	8.71757	3.80213	5.89891	1.09637	1.40556	9.83152
CSA85	0.233012	38.014	17.662	2.15555	6.587	20.1266	15.51	46.93	2.14637	6.45275	21.8648	13.774	227.104	38.3497	20.5005	19.1153	6.34411	5.10554	3.12366	4.63056	0.911686	1.29455	7.8178
CSA86	0.0462685	43.3271	24.0414	1.80524	13.7543	18.2301	13.85	45.3004	2.76528	5.06278	16.3819	7.74816	197.008	17.8927	19.2717	18.3351	4.06156	5.78573	2.87671	4.65782	1.16788	2.08164	6.06104
CSA87	0.304209	47.896	27.708	1.73162	18.786	17.7334	14	48.7124	2.25494	5.11654	21.6025	23.4387	120.975	26.3137	21.3935	19.6562	4.77329	10.0806	4.27985	7.92104	1.31366	1.4617	11.2826
CSA88	0.50802	50.7088	25.075	2.02325	16.07	15.7348	11.5375	38.5317	1.88706	8.63778	20.4189	10.5937	239.8	30.132	15.0924	13.4346	3.68057	7.16626	5.93218	5.90263	1.11554	1.20592	9.09215
CSA89	-0.0206052	40.616	24.487	1.66054	12.043	20.539	16.3	62.6141	2.69806	5.20745	23.2071	1.93441	171.425	22.9277	27.3444	26.2164	8.72897	7.08048	3.53061	5.13082	1.09383	1.54766	6.75058
CSA9	0.926032	48.695	25.4312	1.91884	16.1112	18.5309	14.3	67.6816	1.8843	7.58903	35.9187	3.67764	193.188	33.4587	25.9459	23.302	3.96376	3.80374	1.52153	3.31307	0.547491	0.915765	3.16686
CSA90	-0.155425	37.77	27.2689	1.38937	15.71	18.6796	14.05	50.189	2.6974	5.52847	18.6064	10.9559	108.089	29.4814	18.7427	23.8224	6.52816	8.91764	3.31278	7.13223	0.950301	2.08197	7.32017
CSA91	0.258897	38.1412	22.4062	1.70357	10.4913	19.9117	14.9125	58.0688	1.99016	9.12617	29.178	8.13553	67.8888	26.4633	23.2969	23.0135	13.6768	6.21744	5.32723	4.40217	1.00032	0.98182	8.36361
CSA92	0.657923	50.4067	23.8833	2.11064	15.7333	21.9043	18.1625	61.4665	2.17959	5.8115	28.201	7.04634	94.6229	13.5522	30.4794	31.8241	10.3327	3.79362	3.53479	3.27228	0.801487	2.02578	6.75484
CSA93	0.0312244	33.0467	21.3367	1.55221	7.98833	18.3485	12.6667	74.4503	2.13451	5.26792	34.8793	7.23901	96.5076	18.7541	16.4138	16.8472	3.27067	5.74215	3.81263	4.42071	1.08133	2.15298	5.58014
CSA94	0.108934	40.488	25.755	1.57252	14.012	15.6009	11.2444	34.2495	2.20165	8.65829	15.5563	5.8119	83.0758	21.7616	14.2847	13.5685	1.91648	5.47311	3.39759	4.8771	0.862607	0.801503	7.75458
CSA95	0.380578	34.58	26.42	1.30891	11.88	20.6998	19.0625	72.5031	1.93724	6.00856	37.426	9.15062	152.539	39.3716	15.4193	14.0508	3.54612	4.687	3.50245	4.48509	0.915087	0.649653	4.26551
CSA96	-0.229596	32.82	22.93	1.43261	9.197	15.7556	11.64	37.0274	2.56	6.35851	14.4638	15.6668	206.214	40.6344	26.2984	27.2572	12.5543	4.25045	3.29099	3.8966	0.915087	1.13314	4.39702
CSA98	0.113619	32.044	24.642	1.30229	9.026	22.4699	16.2778	53.419	1.83697	8.86122	20.1568	7.85084	218.168	36.1473	20.2063	20.0942	5.59925	4.90274	2.64399	3.55096	0.761853	1.29787	4.75743
CSA99	0.0650322	33.5822	21.0344	1.59748	8.30667	19.4965	14.7286	46.6894	1.85446	7.94223	28.8056	6.31458	163.674	35.442	21.4202	20.021	7.32312	5.59296	4.60714	4.91387	0.989059	1.79909	5.27952
